# Supplementary material for: Relationship between ALDH2 genotype and in-stent restenosis in Chinese Han patients after percutaneous coronary intervention
Source: BMC Cardiovasc Disord. 2019 Jul 25;19:176. doi: 10.1186/s12872-019-1161-9 (PMC6659264; doi:10.1186/s12872-019-1161-9)
Supplement: Supplementary file 1 — Table S1. Clinical information of all patients in this study. (XLSX 90 kb) [file 12872_2019_1161_MOESM1_ESM.xlsx]

## Sheet: Sheet1
ISR	genotype	NO	sex male-1	age (1:40-50 2:50-60 3:60-70 4:70-80 5:80-90 )	CAG TIME	smoking	drinking	hypertension	diabetes	hyperlipemia	thrombocytocrit	MPV	HBA1C	glucose	serum creatinine	TC	TG	HDL	LDL	coronary artery lessions（vs single vessel disease）single-0 double-1 triple-2	Clopigrel	Tigrino	stati	ACEI	PPI	beta	calcium	antidiabetic	nitrate
0	GG	1	0	3	315	0	0	0	0	0	0.142	7.6	5.92	4.23	52	3.43	1.16	1.94	0.48	1	1	0	1	0	1	0	0	1	1
1	AA	2	1	2	469	0	0	1	1	0	0.178	11.4	9.23	8.21	70	4.4	2.1	0.96	2.91	1	1	0	1	1	0	1	1	1	1
0	GG	2	0	4	353	0	0	1	1	0	0.22	12	1.94	6.56	101	3.48	1.4	0.99	1.89	1	1	0	1	0	1	0	1	1	1
1	GA	3	1	3	461	0	0	1	1	0	0.17	11.5	2.22	7.3	98.4	4.09	0.78	0.87	2.62	0	1	0	1	1	1	1	1	1	0
1	GG	3	0	1	256	0	0	0	0	0	0.167	7.9	6.12	4.43	44	2.94	1.2	1.17	1.46	2	1	0	1	1	0	0	1	0	1
0	GG	4	1	3	357	0	0	1	1	0	0.25	9.6	1.82	5.24	157	4.21	3.48	0.52	2.81	1	1	0	1	1	1	1	1	0	1
0	GG	4	1	1	151	0	0	0	0	0	0.199	7.5	6.32	4.67	68	6.75	2.01	0.95	4.79	0	0	1	1	0	0	1	0	0	1
0	GG	5	0	2	251	0	0	0	0	0	0.24	10.5	2.36	4.86	107	7.05	2.79	1.32	4.82	0	1	0	0	0	1	1	0	0	1
0	GG	6	1	4	357	1	1	0	0	0	0.149	10.1	5.62	5.23	67	2.71	1.35	0.84	1.47	1	1	0	1	0	0	0	0	1	1
0	GG	6	1	3	174	1	1	0	0	0	0.19	9.1	1.73	4.37	112	3.39	1.63	0.81	1.99	1	1	0	1	0	1	1	0	0	1
0	GG	7	0	2	213	0	0	0	0	0	0.188	8.4	5.43	5.23	64	5.92	1.39	1.27	4.23	1	1	0	1	0	1	1	0	1	1
0	GG	7	1	3	98	1	1	1	0	0	0.18	10.3	2.15	5.11	110	4.1	1.17	0.84	2.76	0	0	1	0	0	1	0	0	0	0
0	GG	8	1	2	205	0	0	1	0	0	0.252	8.5	5.56	6.25	75	4.39	1.4	0.83	2.95	0	1	0	0	1	1	1	0	1	1
0	GA	8	0	3	452	0	0	0	0	1	0.22	9.4	1.95	4.35	81	4.56	1.08	1.24	2.74	0	1	0	0	0	1	1	0	0	0
0	GG	9	1	1	637	0	0	0	0	0	0.22	9	5.2	4.53	81	2.47	1.16	1.13	1.31	1	1	0	1	0	1	1	0	0	1
0	GG	9	0	3	127	0	0	0	0	0	0.23	9.8	6.1	4.98	75	5.82	2.27	1.44	3.75	0	1	0	0	0	0	1	0	0	0
0	GG	10	1	1	371	1	1	0	0	0	0.187	7.1	6.43	4.59	71	2.71	1.43	0.72	1.48	0	1	0	1	1	1	1	0	0	1
0	GG	10	1	2	346	0	0	0	0	0	0.2	11	1.8	5.85	101	4.27	1.39	1.02	2.66	0	0	1	0	0	1	1	0	0	1
0	GG	11	1	3	395	0	0	1	1	0	0.28	11.5	1.91	8.81	91	3.87	1.46	1.04	2.28	0	0	1	1	0	1	1	1	0	1
0	GA	11	1	3	564	0	0	0	0	0	0.133	8.3	5.23	6.77	65	5.2	1.25	1.13	3.25	1	0	1	1	0	0	1	0	0	1
1	GG	12	1	3	392	0	0	0	1	0	0.155	8.4	7.02	5.8	82	2.29	0.96	0.77	1.24	0	1	0	1	0	1	1	0	1	1
0	GG	12	1	3	333	1	1	1	0	0	0.19	9.9	1.97	5.37	98	4.31	1.04	1.25	2.6	2	1	0	1	1	0	1	0	0	1
1	AA	13	0	2	378	0	0	0	0	0	0.202	8.1	6.06	5.04	51	4.84	1.27	1.13	3.02	0	1	0	1	1	0	1	0	1	1
0	GG	13	0	2	312	0	0	1	0	0	0.18	12.1	2.6	4.58	114	3.23	0.89	1.07	1.16	2	1	0	0	1	1	1	0	0	1
0	GG	14	0	2	326	0	0	0	0	0	0.173	9.8	7.43	3.67	48	2.9	1.34	0.7	1.74	0	0	1	1	0	0	1	0	1	1
1	AA	14	1	2	167	0	0	1	0	1	0.19	13	2.16	4.74	121	7.12	3	1.14	4.69	2	1	0	1	1	1	1	1	0	1
0	GG	15	1	1	344	1	1	0	0	1	0.196	8.5	6.42	4.54	67	3.23	1.26	1.2	1.7	2	1	0	1	1	1	1	0	1	1
0	GA	15	0	2	341	0	0	0	0	1	0.21	11.8	2.23	4.25	77	3.6	0.98	1.28	1.97	0	0	1	0	0	1	0	0	0	0
0	GA	16	1	1	381	1	1	1	0	0	1.168	8.4	5.35	4.1	87	3.71	0.76	1.23	2.32	1	1	0	1	0	1	1	0	1	1
0	GG	16	1	3	564	1	1	1	0	0	0.182	11.8	3.23	4.66	88	4.27	3.94	0.95	2.63	2	1	0	1	0		1	1	0	1
0	GG	17	1	3	379	0	1	0	0	0	0.144	10.4	6.31	5.46	83	4.73	1.24	1.19	3.19	2	0	1	1	1	1	1	0	1	1
0	GA	17	0	2	345	0	0	0	0	0	0.26	11	1.84	5.43	84	4.79	0.94	1.56	2.69	0	0	1	0	0	1	0	0	0	0
0	GG	18	1	3	361	1	1	1	0	0	0.132	7.9	5.7	4.27	74	3.03	1.13	0.86	1.95	1	1	0	1	0	1	0	0	1	1
0	GG	18	0	2	123	0	0	0	0	0	0.33	10.7	1.64	5.97	88	4.6	1.67	0.73	3.21	0	0	0	0	0	1	0	0	0	0
0	GG	19	1	3	285	0	0	1	0	0	0.157	9.8	5.86	4.7	71	3.19	1.05	0.84	1.95	2	0	1	1	0	0	1	0	0	1
0	GA	19	0	3	123	0	0	1	0	0	0.26	13	1.96	4.99	82	3.93	1.71	1.26	2.26	2	1	0	1	1	1	1	1	0	1
0	GG	20	0	1	371	0	0	0	0	0	0.216	9.7	7.53	4.36	64	2.21	0.6	1.28	0.84	0	1	0	1	0	0	0	0	0	1
0	AA	20	1	4	478	0	0	0	0	0	0.29	11.4	1.67	4.62	96	2.39	0.91	0.91	2.39	1	1	0	1	1	1	1	0	0	1
0	GG	21	1	4	364	1	1	1	1	0	0.18	12.1	2.29	5.38	132	3.26	1.51	1.02	1.78	1	1	0	1	1	1	1	1	1	1
0	GG	21	0	2	231	0	0	1	0	0	0.118	8.8	7.12	4.44	48	4.74	2.17	0.85	3.1	0	1	0	1	0	0	1	1	0	1
0	GG	22	1	1	371	0	0	0	0	0	0.218	7.7	6.27	5.44	76	2.21	0.88	1.28	0.84	0	1	0	1	1	0	1	0	1	1
0	GG	22	0	3	341	0	1	0	0	0	0.2	12.7	1.88	5.81	93	2.3	2.01	0.49	1.52	0	0	1	0	0	1	1	0	0	0
1	GG	23	1	4	491	0	0	0	1	0	0.156	7.5	11.61	12.03	101	3.07	1.17	0.97	1.63	2	1	0	1	1	1	1	0	1	1
0	GG	23	0	3	457	0	0	1	0	0	0.24	12.6	2.09	5.15	71	3.58	1.5	1.05	2.19	2	1	0	1	1	1	1	1	0	1
0	GA	24	0	2	34	0	0	1	1	1	0.28	11.9	2.58	6.02	59	4.88	2.89	1.66	2.75	1	1	0	1	1	1	1	1	1	1
0	GA	25	0	1	243	0	0	0	0	0	0.22	9.1	4.23	5.26	80	5.55	1.66	1.28	3.73	2	1	0	1	0		0	0	0	1
1	GG	27	0	4	361	0	0	0	0	0	0.224	7.9	7.02	5.7	50	2.48	1.11	1.16	1.05	0	1	0	1	0	0	1	1	1	1
1	GA	28	1	3	634	0	0	0	0	0	0.206	7.7	6.23	3.85	91	5.46	1.95	1.05	3.86	1	1	0	1	0	0	0	0	0	1
1	GG	28	1	3	22	1	1	1	0	0	0.13	16.8	2.35	9.25	102.3	3.68	1.47	0.89	2.32	2	1	0	1	1	1	0	0	1	1
0	GG	29	0	3	350	0	0	1	1	1	0.19	10.9	3.15	7.3	81	5.23	0.69	2.12	1.69	1	1	0	1	1	1	1	1	0	1
1	GG	29	1	1	231	1	1	1	0	0	0.18	7.5	5.3	4.22	107	3.49	1.04	0.95	2.1	2	1	0	1	1	0	0	1	1	1
0	GG	30	1	2	366	0	0	0	1	0	0.13	12.9	4.17	7.2	98	4.23	0.69	0.88	1.69	2	1	0	0	0	0	1	0	1	1
1	GG	30	1	2	345	1	1	0	0	0	0.129	8	5.55	5.23	83	4.32	1.63	0.64	2.8	2	0	1	1	1	0	0	0	1	1
0	GG	31	1	3	81	0	0	0	0	0	0.197	9.5	5.78	4.13	76	4.86	1.88	1.31	2.99	0	1	0	1	0	0	0	0	1	1
0	GG	31	1	2	311	1	1	1	0	1	0.2	11.6	1.72	5.01	87	2.3	1.39	0.49	1.52	1	1	0	1	0	1	1	0	0	1
0	GG	32	1	2	410	0	0	1	0	0	0.167	8.2	5.54	5.04	76	3.76	3.17	0.81	2.13	0	1	0	1	0	1	1	0	0	1
0	GG	32	1	3	424	1	0	0	0	1	0.23	12.2	2.38	5.52	435.3	3.73	2.31	0.78	2.57	2	1	0	0	1	1	1	0	0	1
1	GG	33	1	3	363	1	1	1	0	0	0.158	8.8	6.05	4.6	107	4.52	5.45	0.72	2.04	0	1	0	1	0	1	0	1	1	1
0	GG	33	0	2	111	0	0	1	0	0	0.211	9.9	5.75	5.75	79	5.45	1.02	1.43	3.36	2	1	0	1	1	1	1	1	0	1
1	GG	34	1	2	412	0	1	1	1	0	0.193	9.6	6.61	7.55	72	2.59	2.38	0.69	1.14	1	1	0	1	1	1	1	0	1	1
0	GG	34	1	3	253	1	0	0	0	0	0.242	12.8	3.54	4.43	90	3.43	2.55	1.12	2.23	2	1	0	1	0	1	1	0	0	1
0	GG	35	1	1	368	0	0	1	0	0	0.227	7.4	5.28	4.17	78	4.25	3.24	0.95	2.38	1	0	1	1	0	0	1	0	1	1
0	GG	36	1	1	368	0	0	0	0	0	0.151	8	6.43	4.13	91	2.9	1.98	0.71	1.6	0	1	0	1	0	0	1	0	1	1
0	GG	36	0	1	478	0	0	0	0	0	0.178	11.7	4.54	4.3	77	3.53	1.02	1.24	1.91	2	1	0	1	0	1	1	0	0	0
1	GA	37	1	3	368	1	0	1	1	1	0.2	13.8	7.3	7.09	126.2	4.17	2.15	0.86	2.68	1	1	0	1	1	1	1	0	1	1
0	GG	37	1	3	355	0	0	1	0	0	0.241	7.7	6.43	5.5	82	2.9	2.12	0.71	1.6	0	1	0	1	0	0	1	0	1	1
0	GG	38	1	3	375	0	0	1	1	0	0.187	9.6	8.15	5.93	67	3.89	1.38	1.19	1.23	1	1	0	1	0	0	1	0	1	1
0	GA	38	1	2	456	1	1	0	0	0	0.29	11.4	2.32	5.15	110	5.47	1.92	1.08	3.83	2	0	1	1	0	0	1	0	0	1
0	GG	39	1	2	289	0	0	0	1	0	0.183	8.6	7.12	8.43	92	3.23	1.5	1.2	1.7	1	1	0	1	0	0	1	0	1	1
0	GG	39	1	4	525	0	0	1	0	0	0.2	11.9	4.32	5.12	355.6	3.86	1.96	0.99	2.48	2	1	0	1	1	0	1	1	0	1
0	GA	40	1	2	478	1	0	1	0	0	0.171	8.9	5.14	4.91	74	3.04	1.39	1.08	1.48	0	1	0	1	1	0	1	0	0	1
0	GA	41	1	1	362	0	0	0	0	0	0.175	8.6	5.38	5.48	59	5.22	1.46	1.4	3.55	2	1	0	1	0	1	0	0	1	1
0	GA	41	1	2	423	0	0	1	0	0	0.23	10.3	2.4	4.51	120	3.6	1.03	1.28	1.97	1	1	0	1	1	1	1	1	0	1
0	GG	42	0	2	377	0	0	1	0	0	0.183	6.8	7.43	2.74	78	2.82	1.5	1.09	1.7	0	0	1	1	0	0	1	1	0	1
0	AA	42	1	2	378	1	0	0	0	0	0.18	10.09	4.43	7.22	97	2.52	0.91	1.23	2.39	2	0	1	1	0	0	1	1	0	1
1	GG	43	1	3	405	1	1	1	0	0	0.139	9.5	5.7	4.83	73	3.59	1.1	1.16	2.14	1	1	0	1	0	0	1	1	1	1
1	GA	43	1	3	314	1	1	0	0	0	0.22	10.4	2.1	4.62	95	3.49	1.95	0.78	2.18	2	1	0	1	0	0	1	1	0	1
0	GA	44	0	3	408	0	0	0	0	0	0.198	7.3	7.34	4.33	46	3.32	1	0.75	2.4	0	1	0	1	0	0	0	0	1	1
0	GA	44	1	1	257	0	0	1	0	0	0.36	10.9	2.13	4.56	94	2.89	1.19	0.78	1.98	2	1	0	1	0	0	1	1	0	1
0	GA	45	1	3	211	0	0	1	1	0	0.24	13.7	2.91	9.02	104	3.85	2.04	0.97	2.59	1	1	0	1	1	1	1	1	1	1
1	GA	46	1	3	343	1	0	1	1	1	0.26	11.8	6.5	6.83	104.7	4.23	1.04	1.1	2.92	2	1	0	1	1	1	1	1	1	1
0	GA	46	1	2	357	1	0	0	0	0	0.173	8.1	6.31	4.66	72	5.65	3.28	1.16	3.35	2	1	0	1	0	0	0	0	1	1
0	GA	47	1	4	394	0	0	0	0	0	0.15	7.4	6.54	6.1	71	5.78	2.21	1.19	3.71	2	1	0	1	1	0	1	0	0	1
0	GA	47	1	3	453	1	0	1	0	1	0.17	9.91	2.1	5.36	114	2.23	1.4	1.23	1.89	2	1	0	1	1	0	1	0	0	1
0	GG	48	1	2	727	1	1	0	1	0	0.22	11.6	8.1	7.42	91	5.27	1.02	0.9	3.77	2	1	0	1	1	1	1	1	1	1
0	GG	48	1	2	278	1	1	1	0	0	0.17	9.9	7.54	4.63	70	2.17	1.72	0.63	1.14	1	1	0	1	0	0	1	0	0	1
0	GG	49	0	1	732	0	0	1	1	0	0.214	8.8	9.38	4.32	45	6.48	11.1	0.79	2.67	2	1	0	1	1	1	1	0	1	1
1	GA	49	1	4	167	1	0	1	0	0	0.25	12.3	4.34	2.67	100	3.76	1.65	0.76	2.18	2	1	0	1	1	0	1	1	0	1
0	GA	50	1	3	125	1	0	0	0	0	0.29	9.7	2.1	5.58	102	5.05	1.92	0.97	3.41	1	1	0	1	0	0	1	0	0	1
1	GA	51	1	2	312	0	0	0	1	0	0.223	8.2	7.62	2.22	76	2.82	1.41	0.62	1.74	1	1	0	1	0	0	1	0	1	1
0	GA	51	1	2	312	1	0	0	0	0	0.14	10.3	2.14	4.32	84.5	4.14	2.12	0.88	1.15	1	1	0	0	1	0	1	1	0	1
0	GG	52	1	5	459	0	0	0	0	0	0.161	8.9	6.43	3.93	87	3	0.89	0.92	1.99	2	1	0	1	0	1	1	1	0	1
0	GG	52	1	3	402	1	1	1	0	0	0.2	9.5	2.38	4.39	135	4.4	1.47	1.28	2.68	0	0	1	0	1	0	1	1	0	1
0	GG	53	1	3	203	0	0	0	0	0	0.439	10.3	5.7	5.64	79	1.53	0.8	0.56	0.77	0	0	1	1	1	1	0	0	0	1
0	GG	53	1	3	364	1	1	1	0	0	0.27	9.5	3.15	5.29	136.6	3.1	0.84	0.99	1.76	1	1	0	1	1	1	1	1	0	1
1	GA	54	1	2	357	1	1	1	1	0	0.18	11.9	2.63	6.95	77	2.15	0.89	0.8	1.16	1	1	0	1	1	1	1	1	1	1
1	GG	54	0	2	289	0	0	1	0	0	0.116	9.1	6.04	5.45	60	4.32	1.37	1.28	2.8	0	1	0	1	0	0	0	1	0	1
0	GG	55	0	3	371	0	0	1	1	0	0.156	7.4	5.54	6.32	49	2.99	1.25	1.21	1.3	2	0	1	1	1	0	0	0	0	1
0	GG	56	1	2	597	0	0	1	1	0	0.45	11.9	3.35	4.91	98	2.9	0.69	0.78	1.69	2	1	0	0	1	1	1	0	1	1
1	GG	56	1	1	378	1	1	1	0	0	0.183	7.9	5.12	4.04	69	2.41	1.41	0.94	1.24	0	1	0	1	0	1	1	1	0	1
0	GG	57	1	2	366	1	1	0	0	0	0.218	7.3	5.78	7.12	78	4.86	1.88	2.83	2.99	0	0	1	1	0	1	0	1	0	1
1	GA	57	0	1	354	0	0	1	0	0	0.22	11.3	2.31	5.06	82	3.76	2.31	0.94	2.18	2	1	0	1	0	1	1	1	0	1
0	GG	58	0	4	357	0	0	1	1	0	0.148	7.7	6.81	7.23	71	4.15	2.26	0.89	2.63	2	0	1	1	0	0	1	0	1	1
0	GG	58	1	2	235	1	1	0	0	0	0.32	10.3	5.9	5.25	93	3.53	2.34	0.85	2.34	1	1	0	1	1	0	1	0	0	1
0	GG	59	1	3	325	0	0	0	0	0	0.211	7.9	6.43	4.22	85	3.25	0.64	0.93	2.04	2	1	0	1	1	0	1	0	1	1
1	GA	59	0	3	242	0	0	1	0	1	0.17	11.8	2.26	5.73	121	5.17	1.28	2.09	2.62	2	1	0	1	1	1	1	0	0	1
0	GG	60	0	1	357	0	0	0	0	0	0.208	9.4	7.12	4.49	56	2.38	0.79	1.02	1.2	0	1	0	1	1	0	1	1	0	1
0	GA	61	0	2	396	0	0	1	1	1	0.157	9.8	6.69	2.15	46	5.3	2.76	1.3	3.43	1	1	0	1	0	1	1	1	1	1
0	GG	62	1	1	396	0	0	1	0	0	0.201	9.1	4.89	4.28	76	5.43	3.24	1.08	3.44	0	1	0	1	0	0	0	0	0	1
0	GA	63	0	2	397	0	0	0	0	0	0.177	8.4	6.08	5.99	51	4.22	1.48	1.24	2.68	1	1	0	1	0	1	1	0	1	1
1	GA	64	1	1	601	0	0	0	0	0	0.23	8.4	7.83	4.02	72	3.09	2.45	0.79	1.75	0	1	0	1	0	0	0	0	0	1
0	GG	66	1	3	656	0	0	1	1	0	0.093	8.6	6.44	5.85	96	3.43	2.61	0.93	1.96	0	1	0	1	1	1	1	1	1	1
1	GA	69	0	2	714	0	0	1	1	0	0.183	8.2	9.06	7.14	58	3.48	1.18	1.07	1.99	2	1	0	1	1	1	1	0	1	1
0	GG	70	1	3	357	1	0	0	1	1	0.228	9.2	9.46	13.06	82	2.64	1.92	0.77	1.17	2	1	0	1	1	1	1	0	1	1
1	GA	72	1	2	366	0	0	0	0	0	0.127	11.5	5.52	5.13	82	2.63	0.7	1.13	1.33	2	1	0	1	0	0	1	0	0	1
0	GG	73	1	2	366	0	0	0	0	0	0.194	6.9	5.39	4.07	71	4.32	0.96	1.17	3	0	1	0	1	0	0	1	0	1	1
0	GG	74	1	2	371	1	0	1	0	0	0.209	7.9	4.97	4.49	111	3.52	0.74	1.22	2.08	1	1	0	1	0	0	1	0	0	1
1	GG	75	0	2	370	0	0	1	0	0	0.158	12.3	5.72	4.36	50	3.55	1.19	1.36	1.93	0	1	0	0	1	1	1	0	1	1
1	AA	76	0	2	429	0	0	1	1	0	0.217	8	7.12	3.11	65	2.52	1.39	1.27	3.12	1	1	0	0	0	0	0	1	0	1
0	GA	77	1	2	368	0	0	1	0	1	0.179	6.9	6.3	6.03	7.1	3.71	1.18	1.23	2.26	0	1	0	1	0	0	1	0	0	1
0	GG	78	1	3	377	1	0	0	0	0	0.21	7.9	7.33	7.28	76	4.22	12.1	0.51	1.23	2	1	0	1	0	1	0	1	1	1
0	GG	80	1	2	449	0	0	0	0	0	0.15	8.3	5.44	3.12	76	2.74	1.01	0.96	1.66	0	0	1	1	1	0	1	0	1	1
0	GG	82	1	3	356	0	0	0	0	0	0.156	7.8	7.54	4.5	95	3.18	1.13	1.05	1.82	1	1	0	1	1	0	1	0	0	1
0	AA	83	1	3	401	0	0	1	0	0	0.163	9.5	6.42	4.08	80	3.77	1.66	1.1	2.24	1	1	0	1	1	0	1	1	0	1
0	GA	84	1	3	305	0	0	0	0	0	0.143	8.2	7.12	3.56	68	4.22	2.21	1.65	2.68	1	1	0	0	1	1	0	0	0	1
0	GG	85	0	1	597	0	0	1	1	0	0.147	7.5	6.15	5.96	57	5.03	2.08	1.42	3.24	0	1	0	1	1	1	0	0	0	1
1	GA	86	1	3	367	0	0	0	0	0	0.15	7.5	6.34	4.61	73	3.19	0.81	1.09	1.83	1	0	1	1	0	0	0	0	1	1
0	GG	87	0	3	421	0	0	0	0	0	0.162	9.7	5.34	4.84	53	6.48	1.12	1.33	4.35	0	1	0	1	0	1	1	0	0	1
0	GG	88	0	3	427	0	0	0	0	1	0.22	8.4	6.54	7.22	76	3.18	2.32	1.05	1.82	0	1	0	0	0	0	1	0	0	1
1	GG	89	0	3	368	0	0	0	0	0	0.14	8.2	6.23	4.94	58	3.15	1.59	0.56	2.03	2	1	0	1	0	1	1	1	1	1
0	GA	90	1	3	368	1	0	0	0	0	0.157	8	7.67	7.97	77	2.91	0.87	1.07	1.65	1	1	0	1	1	0	1	0	0	1
0	GG	91	1	5	492	1	1	1	0	0	0.172	8.8	6.73	5.23	65	4.12	1.13	1.99	1.82	1	1	0	1	1	1	1	1	1	1
0	GG	92	1	1	385	1	1	0	0	0	0.179	8.4	5.32	4.7	353	4.12	2.94	0.87	2.39	0	1	0	1	0	0	1	0	1	1
0	GG	93	1	2	86	0	0	0	0	0	0.199	8.4	5.79	5.07	69	3.99	0.65	1.42	2.52	0	1	0	0	1	0	1	0	0	1
0	GG	94	0	2	465	0	0	0	0	0	0.071	10.8	5.82	6.4	43	3.19	1.37	1.09	1.82	0	1	0	1	0	0	0	1	1	1
0	GG	95	0	3	374	0	0	0	1	1	0.158	14.8	6.87	6.6	66	4.75	2.07	1.04	3.31	2	1	0	1	0	0	1	0	1	1
0	GG	96	0	3	545	1	1	0	0	0	0.107	7.6	7.68	8.55	71	5.42	6.2	0.96	2.91	1	1	0	1	1	0	1	1	1	1
0	GG	97	1	2	381	1	1	0	0	0	0.202	67	5.53	4.6	73	4.68	2.3	0.94	3.27	1	1	0	1	1	0	1	0	0	1
0	GA	98	1	2	392	1	1	0	0	0	0.119	10.7	5.75	4.68	67	5.17	1.4	1.07	3.72	0	1	0	1	0	1	1	0	1	1
0	GA	99	1	3	399	0	0	0	1	0	0.117	10.2	5.43	6.75	74	2.86	1.3	1.18	1.53	1	1	0	1	0	0	1	0	1	1
0	GG	100	1	2	371	0	0	1	0	0	0.155	10.5	5.65	5.27	84	4.75	2.07	1.43	3.31	1	1	0	1	0	0	0	0	0	1
1	AA	101	1	3	376	1	0	0	0	0	0.215	7.7	5.54	4.66	59	4.28	1.45	1.18	2.66	1	1	0	1	0	0	0	0	1	1
1	GG	102	0	5	26	0	0	1	0	0	0.154	11.7	5.82	4.32	84	3.23	3.28	0.81	2.34	1	0	1	1	0	0	0	1	0	1
0	GG	103	1	2	364	0	0	1	0	0	0.168	7.8	6.02	4.74	88	3.19	1.12	1.23	1.87	0	0	1	1	0	0	1	1	1	1
0	GA	104	1	4	491	1	0	0	0	0	0.164	9.2	6,43	4.17	88	3.15	1.96	1.87	1.89	1	1	0	1	1	1	1	0	1	1
1	GG	105	0	1	527	0	0	1	0	0	0.18	9.1	5.47	3.94	62	3.64	2.48	1.15	2.08	0	1	0	1	0	1	0	0	1	1
0	GG	106	0	2	385	0	0	0	0	0	0.169	8.5	6.54	5.18	67	3.22	0.76	1.29	1.85	0	0	1	1	1	0	1	1	0	1
0	GA	107	1	2	385	0	0	1	0	1	0.198	7.7	6.73	4.98	69	4.52	3.15	0.96	2.64	1	0	1	1	1	1	1	1	0	1
0	GG	108	0	3	385	0	0	1	1	0	0.172	8.4	7.4	6.28	88	3.28	2.39	0.71	1.88	1	1	0	1	1	0	1	0	1	1
0	GG	109	0	3	370	0	0	0	0	0	0.245	8.7	5.4	5.08	88	2.05	0.79	0.64	1.21	2	1	0	1	1	0	1	0	1	1
1	GG	110	1	4	641	0	0	1	0	0	0.176	7.5	5.3	4.6	77	3.51	0.74	1.2	2.19	1	1	0	1	1	0	1	1	1	1
1	GG	111	0	3	361	0	0	1	0	0	0.191	6.8	6.12	5.67	50	3.45	1.93	1.05	2.02	1	1	0	1	0	0	1	1	0	1
0	GG	112	1	2	368	0	0	0	0	0	0.16	7.1	6.05	4.78	68	4.01	2.81	0.81	2.22	0	1	0	1	0	0	0	1	0	1
1	GG	113	1	3	404	0	0	1	1	0	0.213	7.8	7.2	5.23	76	3.56	1.64	1.05	2.21	1	1	0	1	1	0	0	0	1	1
1	GG	114	0	3	350	0	0	1	0	0	0.173	8.7	5.43	4.54	50	5.53	1.23	1.77	3.25	0	1	0	1	0	0	1	1	0	1
0	GG	115	1	2	364	1	1	1	0	0	0.201	7.9	7.04	4.23	66	2.84	1.55	0.68	2.12	2	1	0	1	1	1	1	0	0	1
1	GG	116	1	2	399	0	0	1	0	0	0.173	7.7	5.7	5.24	69	6.17	1.1	1.06	4.05	0	1	0	1	0	0	0	1	1	1
1	GG	117	1	2	303	0	0	0	0	0	0.157	8.6	5.5	5.23	62	3.54	1.19	1.36	1.93	2	1	0	1	0	1	1	1	0	1
0	GA	118	1	1	413	0	0	0	0	0	0.141	5.6	5.62	4.4	69	13.47	1.19	1.17	10.54	2	1	0	1	0	0	1	0	0	1
0	GG	119	0	2	378	0	0	1	1	0	0.137	9.4	5.75	6.95	59	4.13	1.04	1.24	2.81	2	1	0	1	0	1	1	1	1	1
0	GG	120	1	4	367	0	0	0	1	0	0.14	8.6	6.6	6.17	76	3.54	1.18	0.99	2.11	2	0	1	1	0	1	1	0	1	1
1	GG	121	0	2	336	0	0	1	0	0	0.159	9.3	6,12	4.99	71	3.99	1.22	1.03	2.46	2	0	1	1	1	0	1	1	0	1
0	GA	123	1	3	335	0	0	1	0	0	0.217	11.2	6.52	3.77	86	4.23	1.07	1.1	2.95	1	0	1	1	1	0	1	0	0	1
1	GA	124	1	3	378	1	0	1	1	0	0.171	7.9	7.23	3.12	75	3.11	1.83	0.98	1.61	1	1	0	1	0	1	1	1	1	1
0	GG	125	1	4	354	0	0	1	0	0	0.152	8.7	4.9	4.53	68	3.09	0.75	1.15	1.83	1	1	0	1	0	1	0	0	0	1
1	GA	126	1	1	416	0	0	0	1	1	0.114	8.4	7.58	7.75	81	5.06	2.68	0.94	3.28	0	1	0	1	0	1	0	0	0	1
1	AA	127	1	4	364	1	1	0	0	0	0.175	8.5	6.54	5.91	67	5.92	1.39	1.27	4.18	1	0	1	1	0	1	1	0	0	1
1	GG	128	1	2	381	1	0	0	0	0	0.191	8.4	5.33	4.4	61	3.97	0.9	0.83	2.9	1	1	0	1	0	1	1	0	0	1
0	GA	129	0	3	339	0	0	0	0	0	0.188	8.9	6.43	5.23	53	2.91	1.47	1.07	1.62	2	1	0	1	0	0	1	1	0	1
0	GA	130	1	4	343	1	0	0	0	0	0.168	8.5	5.75	5.32	101	2.68	0.94	0.84	1.69	0	1	0	1	1	0	0	0	0	1
0	GA	131	1	3	444	0	0	0	0	0	0.07	7.3	4.94	4.31	79	3.85	0.78	1.1	2.44	1	1	0	1	0	0	0	0	0	0
0	GA	132	1	2	395	1	0	0	0	0	0.155	9.3	5.9	5.04	83	4.13	1.16	1.15	2.72	0	1	0	1	0	1	1	0	0	1
1	GA	133	1	4	450	1	0	0	0	0	0.13	7.7	6.25	5.65	77	3.11	2.5	0.98	1.61	1	1	0	1	0	1	1	0	0	1
1	GG	134	1	1	483	0	1	0	0	0	0.202	8.7	6.15	3.99	80	4.46	0.78	1.22	3.06	2	0	1	1	0	0	0	0	0	1
1	GA	135	1	3	307	0	0	0	1	0	0.148	8.6	6.82	5.97	78	3.82	1.77	0.91	2.62	2	1	0	1	0	1	1	0	0	1
0	GA	137	0	2	189	0	0	0	0	0	0.176	8.1	7.43	4.48	52	3.26	1.98	0.87	1.98	1	1	0	0	0	0	0	0	0	1
1	GA	138	1	1	357	0	0	0	0	1	0.134	8.4	6.1	5.41	65	3.61	1.75	0.88	2.32	0	1	0	1	0	1	1	0	0	1
0	GG	139	0	3	358	0	0	0	0	1	0.208	8.6	4.72	5.62	61	3.46	1.7	1	1.81	1	1	0	1	0	0	1	0	0	1
0	GG	140	0	3	637	0	0	1	1	0	0.19	8.5	6.45	8.1	42	4.83	0.59	1.36	3.36	1	1	0	1	0	1	0	1	1	1
0	GA	141	0	2	369	0	0	1	1	0	0.234	9.7	9.2	10.21	51	2.35	1.71	0.83	1.4	1	1	0	1	1	1	0	1	1	1
0	GG	142	1	1	425	1	1	0	0	0	0.181	9.5	5.82	5.68	79	3.24	1.55	0.68	2.12	1	1	0	1	0	0	1	0	0	1
0	GG	143	1	1	420	1	1	0	0	0	0.152	8.3	5.63	4.41	73	4.16	1.38	1.03	2.03	0	0	1	1	1	0	1	1	0	1
0	GG	145	0	3	105	0	0	1	0	0	0.213	7.2	6	4.63	67	6.74	1.67	1.36	5.22	1	1	0	1	0	1	1	0	1	1
0	GA	146	1	2	600	1	1	1	1	0	0.216	7.3	6.86	4.77	82	5.18	1.63	0.89	3.8	1	1	0	1	0	0	0	0	1	1
1	GA	147	0	2	353	0	0	0	0	0	0.147	7.3	5.2	4.74	74	2.25	0.46	1.35	0.83	0	1	0	1	0	1	1	0	0	1
0	GG	148	1	3	370	0	0	0	0	0	0.115	10.7	6.43	4.39	87	2.51	1.7	0.58	1.39	0	0	1	1	0	0	1	1	0	1
0	AA	150	1	3	392	0	0	0	0	0	0.173	9.5	5.7	4.78	69	2.49	0.7	0.93	1.41	2	1	0	1	0	1	0	0	1	1
0	GA	151	0	2	349	0	0	1	0	0	0.159	7.8	6.6	5.83	63	4.37	2.17	1.06	3.01	2	1	0	1	0	1	1	1	1	1
0	GG	153	1	3	363	0	1	1	0	0	0.168	9.9	5.5	5.38	78	3.07	0.93	1.74	1.24	0	0	1	1	0	1	1	1	1	1
1	GA	154	1	5	340	1	0	1	1	0	0.121	8.3	9.93	11.99	80	2.54	0.77	1.17	1.08	0	1	0	1	1	0	1	0	0	1
1	GG	155	1	1	366	0	0	0	0	0	0.219	8	8.1	6.03	69	3.35	0.86	1.26	1.99	0	1	0	1	0	1	1	0	1	1
0	GG	156	1	3	257	1	0	0	0	0	0.144	8	5.34	10.3	95	2.62	1.23	1.11	1.4	0	0	1	1	0	1	0	0	0	1
0	GA	158	0	2	385	0	0	1	1	0	0.218	8.8	6.43	4.38	54	5.59	0.88	1.63	3.67	0	1	0	1	1	1	1	0	1	1
1	GG	159	0	3	431	0	0	1	0	0	0.233	9.3	5.74	5.38	59	4.72	1.14	1.53	2.98	1	1	0	1	1	0	1	1	0	0
1	GA	160	0	3	406	0	0	1	1	0	0.208	8.7	5.57	4.68	240	3.18	1.02	1.12	1.81	0	1	0	1	1	1	1	0	1	1
0	GA	161	1	3	381	0	0	0	1	0	0.135	9.1	7.34	7.22	152	3.46	1.49	0.73	2.02	1	1	0	1	0	0	0	0	1	1
1	GA	162	0	4	256	0	0	0	0	0	0.184	8.7	5.23	4.46	67	4.12	2.6	1.05	2.44	1	1	0	1	1	0	1	1	1	1
0	GA	163	1	2	357	0	0	0	0	0	0.147	8.3	6.14	4.91	81	3.91	2.49	0.81	2.18	2	1	0	1	1	1	1	1	0	1
0	GG	164	1	3	339	0	0	1	0	1	0.246	9.9	6.14	4.49	97	5.34	3.87	1.06	3.35	1	1	0	1	1	1	1	0	1	1
0	GA	165	1	1	350	1	0	0	0	0	0.263	6.9	5.23	4.74	64	7.47	1.18	0.81	5.52	2	0	1	1	0	0	1	0	1	1
0	GG	167	1	2	343	0	0	1	0	0	0.186	8.5	5.43	4.34	71	4.51	1.99	0.88	2.86	0	1	0	1	0	0	1	1	1	1
1	GA	169	1	2	411	0	1	1	1	0	0.172	8.8	9.96	8.39	65	2.9	1.18	0.87	1.53	2	1	0	1	1	0	1	0	1	1
1	GG	170	1	3	349	0	0	0	0	0	0.137	6.3	6	4.8	60	3.56	1.05	1.05	2.21	2	1	0	1	1	0	1	0	1	1
1	GA	171	1	1	350	0	0	1	0	0	0.209	7.6	7.5	4.19	58	3.29	1.86	0.83	1.88	2	1	0	1	0	1	1	1	1	1
0	GG	172	0	4	319	0	0	1	1	0	0.234	11.5	7.7	7.75	36	2.62	0.74	1.11	1.4	1	1	0	1	0	1	0	0	1	1
1	GG	173	1	3	105	1	0	0	0	0	0.216	10.3	5.4	4.58	77	3.94	3.28	0.81	2.34	0	1	0	1	0	1	1	0	1	1
0	GA	175	0	2	64	0	0	0	0	0	0.259	8.5	5.9	9.49	124	6.61	1.84	1.52	4.26	2	1	0	1	0	1	1	0	1	1
0	GG	176	1	1	277	0	0	0	0	0	0.183	8.6	5.3	4.52	76	4.31	1.38	2.11	2.08	0	1	0	1	0	0	1	0	1	1
1	GG	177	1	2	323	0	0	1	1	0	0.145	9.8	8.4	7.12	64	3.21	1.49	0.97	1.89	0	1	0	1	1	0	1	0	1	1
0	GA	179	1	2	259	0	0	1	0	0	0.167	8.8	5.9	5.78	111	4.01	1.35	0.85	2.73	2	1	0	1	0	1	0	1	1	1
0	GA	180	0	1	121	0	0	0	0	0	0.251	8.4	5.3	4.39	65	2.25	0.9	1.14	0.76	0	1	0	1	0	1	1	1	1	1
0	GA	181	1	1	1085	0	0	0	0	0	0.145	9.6	5.3	3.31	80	2.44	1.06	1.13	1.13	1	1	0	1	0	0	1	1	1	1
0	GG	182	1	3	146	0	0	0	0	0	0.204	8.9	5.5	4.24	77	3.85	1.38	1.15	2.15	2	0	1	1	0	0	1	0	0	1
0	GA	183	1	2	101	0	0	1	0	0	0.144	7.7	5.7	4.8	98	4.11	1.06	1.44	2.29	1	0	1	1	0	1	1	1	0	1
0	GG	185	0	3	45	0	0	0	0	0	0.166	7	6.45	3.12	63	2.71	1.47	1.07	1.21	0	1	0	1	0	0	1	0	1	1
0	GG	186	0	4	326	0	0	1	1	0	0.153	10.4	7.2	4.62	53	3.58	1.34	1.44	2.01	1	1	0	1	0	1	1	1	1	1
0	GG	187	0	2	350	0	0	1	1	0	0.205	7.9	6.43	6.16	60	3.4	1.99	1.22	1.91	1	1	0	1	1	0	1	1	1	1
0	GA	188	1	3	341	0	0	0	0	0	0.135	13.6	7.32	5.6	71	3.37	3.46	1.08	1.46	0	1	0	1	0	1	1	1	0	1
1	AA	189	1	1	280	0	0	0	0	0	0.172	9.5	6.43	4.62	64	3.89	1.87	0.94	2.48	1	1	0	1	1	0	1	0	0	1
0	GG	190	1	2	371	0	0	0	1	0	0.229	9.7	11.9	13.25	59	4.67	1.36	1.13	3.16	0	0	1	1	0	0	0	1	1	1
0	GG	192	0	1	318	0	0	0	1	0	0.242	9.8	11.65	4.23	39	3.64	1.47	1.32	1.21	0	1	0	1	0	0	0	0	1	1
0	GG	194	0	3	31	0	0	0	0	0	0.159	8.5	5.44	4.47	37	2.71	0.84	1.07	1.21	0	1	0	1	0	0	0	0	0	1
0	GG	195	1	3	622	0	1	1	0	0	0.141	8.2	5.4	4.46	62	2.44	1.24	0.84	1.3	0	1	0	1	0	1	1	0	1	1
0	GG	196	1	3	319	0	0	1	1	0	0.193	10.6	6.43	2.5	162	3.13	1.78	0.89	1.73	0	1	0	1	0	0	1	1	0	1
0	GA	197	1	2	353	1	0	0	0	0	0.212	16.2	5.8	4.71	65	6.45	1.79	0.87	5.1	2	1	0	1	0	0	0	0	1	1
1	GA	198	1	1	311	0	0	0	0	0	0.174	7.7	7.32	4.42	60	3.39	1.04	1.28	1.88	0	1	0	1	0	0	1	0	0	1
0	GG	199	1	3	409	1	1	0	0	0	0.175	7.1	5.51	5.27	69	4.24	1.74	0.96	2.99	1	0	1	1	1	1	1	0	0	1
0	GA	200	1	3	373	1	0	0	0	0	0.207	7.5	5.43	4.14	67	3.05	1.19	0.92	1.93	1	1	0	1	1	1	1	0	1	1
1	GG	201	0	2	255	0	0	0	0	0	0.246	8.9	5.36	4.7	58	3.5	0.66	1.36	2.11	1	1	0	1	0	0	0	0	1	1
0	GG	202	1	2	392	1	1	1	0	0	0.172	7.9	5.5	4.78	77	4.96	2.18	1.03	3.36	0	1	0	1	1	1	0	1	1	1
0	GA	204	1	3	524	0	0	0	0	0	0.142	7.6	6.43	4.29	63	4.19	0.65	1.67	2.24	0	1	0	1	1	1	0	0	0	1
0	GG	205	1	3	387	0	0	0	0	0	0.176	9.6	5.5	4.25	90	3.32	0.89	0.65	2.08	0	1	0	1	1	0	1	0	0	1
0	GG	206	0	4	362	0	0	0	0	0	0.144	9.6	5.47	4.13	67	3.01	0.76	1.27	1.53	1	1	0	1	0	0	0	0	1	1
1	GA	207	1	3	315	0	0	0	0	0	0.181	8.1	5.76	4.23	83	2.59	0.64	0.87	1.4	1	0	1	1	1	0	1	0	0	1
1	GG	209	1	1	401	0	0	0	1	0	0.198	8.7	7.38	9.44	84	3.48	1.68	1.07	1.84	0	0	1	1	0	1	0	0	1	1
1	GG	210	1	2	385	1	1	1	0	0	0.125	10.7	5.49	3.58	68	2.68	0.78	1.13	1.27	0	0	1	1	0	1	0	1	0	1
1	GG	211	0	2	439	0	0	1	0	0	0.124	11.2	7.31	2.45	67	3.27	1.13	1.35	1.74	2	0	1	1	0	1	1	0	0	1
0	GG	212	0	3	318	0	0	0	0	0	0.186	8.5	5.54	2.12	76	2.65	1.12	0.65	1.91	0	1	0	1	0	1	1	0	0	1
0	GA	213	1	3	390	0	0	1	0	0	0.155	7.8	6.72	5.54	68	3.87	1.26	1.04	2.24	0	1	0	1	0	0	1	1	0	1
0	GG	214	1	4	483	1	0	0	0	0	0.187	8.1	7.43	4.31	96	4.76	0.37	1.54	3.19	0	1	0	1	0	0	0	0	0	1
0	GG	215	0	2	279	0	0	1	0	0	0.482	8.9	6.39	7.87	75	3.51	1.12	1.29	2.11	0	0	1	1	1	1	1	0	0	1
0	GA	216	1	3	483	1	0	1	0	0	0.175	8.5	6.5	5.12	74	2.97	1.72	0.86	1.61	0	1	0	1	0	0	0	0	0	1
0	GA	218	1	3	362	0	0	0	0	0	0.15	8.3	5.3	4.6	75	3.72	2.3	0.71	2.55	0	0	1	1	0	1	1	0	0	1
0	GG	219	1	3	375	0	0	1	0	0	0.185	7.7	6.2	5.65	54	2.55	0.65	0.96	2.12	0	1	0	1	0	0	1	0	0	1
0	GG	220	1	3	393	0	0	1	1	0	0.177	7.6	9.19	6.12	63	4.22	1.18	0.88	3.11	0	1	0	1	0	0	0	0	1	1
0	GG	221	1	1	501	0	0	1	0	1	0.196	9.3	7.04	4.42	85	2.55	0.85	0.96	1.55	1	1	0	1	0	1	1	0	1	1
0	GA	222	0	3	373	0	0	1	0	1	0.2	9	5.74	4.6	66	2.77	1.55	0.87	1.61	0	1	0	1	0	0	1	1	0	1
0	GG	223	1	3	417	1	0	1	0	0	0.182	7.1	5.46	4.52	57	4.48	1.04	0.87	3.3	0	1	0	1	0	0	0	1	0	1
0	GG	225	1	4	357	0	0	1	0	0	0.173	8.4	6	4.85	72	3.57	0.83	1.05	2.24	0	1	0	1	0	1	0	0	1	1
0	GA	228	1	1	369	1	0	0	0	0	0.261	7.3	5.8	4.81	76	2.97	1.69	0.86	1.61	0	1	0	1	0	0	0	0	1	1
0	GG	229	1	3	34	1	1	1	0	0	0.189	10.1	6.72	4.19	89	3.89	1.69	1.02	2.18	1	0	1	1	0	1	1	1	0	1
1	GG	230	1	2	348	0	0	1	0	0	0.166	8.3	8.54	7.5	50	3.72	1.26	1.08	2.3	0	1	0	1	1	0	0	0	0	1
0	GA	232	1	1	363	0	0	0	0	0	0.17	8.1	5.4	4.51	87	2.96	1.52	0.81	1.73	0	1	0	1	1	1	1	0	1	1
0	GG	233	0	3	468	0	0	1	1	0	0.189	9.2	7.6	7.74	52	3.51	1.12	1.29	1.91	0	1	0	1	1	0	1	0	1	1
0	GG	234	1	2	328	1	0	1	0	0	0.292	7.2	6.43	5.06	86	3.28	1.34	0.77	1.95	0	1	0	1	0	0	1	1	0	1
0	GA	235	1	1	72	0	0	0	0	0	0.228	7.8	5.9	4.57	76	6.03	1.24	1.23	4.27	1	1	0	1	0	1	0	0	1	1
0	GG	236	1	3	403	0	0	1	0	0	0.174	9.1	7.23	4.62	63	3.26	0.7	0.93	2.01	0	1	0	1	1	1	0	0	1	1
0	GG	237	1	2	429	0	0	0	0	0	0.121	9.4	5.92	4.63	64	2.74	0.97	0.98	1.47	0	1	0	1	0	1	1	0	0	1
0	GA	240	0	3	125	0	0	0	0	0	0.25	7.9	6.9	5,24	58	3.67	2.2	0.94	2.25	0	0	1	1	0	1	1	0	1	1
0	GG	241	1	3	367	1	0	1	1	0	0.169	8.1	6.82	6.01	73	4.51	2.49	0.95	3.01	2	1	0	1	0	0	1	1	0	1
0	GG	242	1	3	357	1	0	1	0	0	0.156	8.8	5.95	3.67	76	3.1	1.17	0.92	1.71	0	1	0	1	0	1	1	0	1	1
0	GG	243	1	3	427	1	1	1	0	0	0.11	9.3	6.5	5.69	87	3.4	1.4	0.98	2.3	0	1	0	1	1	0	0	0	1	1
0	GG	244	1	3	487	0	0	0	0	0	0.183	7.2	6.8	5.5	76	4.02	2.11	1.05	2.64	0	0	1	1	1	1	1	0	1	1
0	GG	245	0	3	529	0	0	0	0	0	0.227	7.8	6.43	4.87	48	4.48	2.4	1.11	2.8	0	1	0	1	1	1	1	0	0	1
0	GA	246	0	3	131	0	0	0	0	0	0.144	8.1	5.9	5.03	71	3.26	1.13	1.4	1.52	0	1	0	1	1	0	1	0	1	1
0	GG	247	1	4	333	0	1	1	1	0	0.129	8.7	7.3	4.73	101	3.01	0.86	1.05	1.91	0	0	1	1	0	0	0	1	1	1
0	GA	248	1	4	361	0	0	1	0	0	0.191	8	6.3	2.67	66	4.02	0.99	1.09	2.5	2	0	1	1	1	1	1	0	0	1
0	GG	249	0	2	390	0	0	1	1	0	0.243	8.2	7.9	5.31	43	2.89	1.07	1.01	1.45	1	0	1	1	0	1	1	0	0	1
1	GG	250	1	5	287	0	0	1	0	0	0.202	7.4	6.2	4.89	70	4.22	1.57	1.15	1.82	0	1	0	1	0	1	1	0	0	1
0	GG	252	1	3	367	0	1	1	0	0	0.148	6.3	6.4	4.38	86	3.94	0.94	1.03	2.47	0	0	1	1	0	0	1	0	0	1
0	GG	253	0	3	277	0	0	1	0	0	0.261	6.1	6.43	4.3	57	5.27	1.63	1.27	3.77	0	1	0	1	0	0	1	1	0	1
0	GG	254	1	3	388	0	0	0	0	0	0.2	8.1	5.7	4.54	57	3.58	1.39	0.93	2.26	0	1	0	1	0	0	0	0	0	1
0	GG	256	0	3	88	0	0	1	1	0	0.183	8.1	9.2	8.4	33	3.48	1.09	1.03	1.96	2	1	0	1	1	1	1	1	1	1
0	GG	257	0	4	189	0	0	0	0	0	0.312	8.1	5.43	5.06	101	2.93	1.91	0.74	1.56	1	1	0	1	1	1	0	0	1	1
0	GG	258	1	1	433	1	0	0	0	0	0.172	11.2	7.02	2.34	87	3.23	1.43	1.12	1.74	0	1	0	1	0	0	1	0	0	1
0	GG	260	1	3	181	0	1	0	0	0	0.157	7.7	6.1	5.14	84	3.3	1.51	0.91	1.76	0	0	1	1	0	0	1	0	1	1
1	GG	262	0	4	407	0	0	0	0	0	0.148	8.4	5.43	4.75	35	3.27	1.13	1.42	1.74	0	1	0	1	0	1	1	0	1	1
0	GA	264	0	2	325	0	0	0	0	0	0.168	7.7	5.53	5.02	58	6.04	0.49	2.33	3.56	0	1	0	1	0	0	1	0	0	1
0	GG	265	1	1	234	1	1	1	0	0	0.122	9	6.54	5.42	77	3.2	1.39	0.69	2.11	0	1	0	1	0	0	1	1	1	1
0	GG	266	1	3	392	1	0	0	0	0	0.133	7.8	6.34	4.02	80	3.23	1.68	0.9	1.74	1	0	1	1	0	1	1	0	0	1
0	GG	267	0	4	242	0	0	0	0	0	0.149	7.8	6.32	4.64	51	2.87	1.08	1.09	1.48	2	1	0	1	0	0	1	0	0	1
0	GA	268	1	2	398	0	0	1	0	0	0.16	7.4	6.22	4.43	91	3.08	0.93	1	1.67	1	1	0	1	1	0	1	1	1	1
1	GG	269	1	3	3	0	0	0	1	0	0.185	9	8.22	11.23	72	3.52	0.78	1.25	1.91	0	1	0	1	1	1	1	0	1	1
1	GA	270	1	2	5	1	0	1	0	0	0.239	8	5.43	4.54	81	2.46	1.03	0.69	1.25	0	1	0	1	0	1	0	1	0	1
0	GA	271	1	3	11	0	0	1	1	1	0.29	8	5.7	6.09	64	2.48	0.51	0.87	1.59	0	1	0	1	0	0	1	1	0	1
0	GA	273	1	2	56	0	0	1	1	0	0.232	7.4	8.58	4.53	63	2.88	1.44	0.79	1.56	1	1	0	1	0	0	1	1	1	1
0	GG	274	1	3	371	0	0	0	0	0	0.135	8.2	6.72	3.95	90	2.76	0.63	1.17	1.5	0	1	0	1	0	0	0	1	1	1
0	GG	275	0	2	363	0	0	1	1	0	0.111	10.2	6.2	5.02	231	2.73	1.1	0.97	1.45	0	1	0	1	1	1	1	0	0	1
0	GG	276	0	2	372	0	0	1	0	0	0.199	7.8	5.99	4.8	67	3.08	1.12	1.15	1.71	0	0	1	1	0	0	1	0	0	1
0	GA	277	0	4	361	0	0	1	0	0	0.156	8	6.1	4.91	58	2.96	0.81	1.16	1.5	0	1	0	1	0	0	1	1	1	1
0	GG	278	0	2	364	0	0	1	0	0	0.29	7.5	6	4.63	67	3.17	0.68	1.49	1.47	0	0	1	1	0	1	0	1	0	1
0	GG	279	1	3	373	0	0	0	0	0	0.166	8.8	5.72	4.43	72	3.31	0.84	1.29	1.87	0	0	1	1	0	0	1	1	0	1
0	GG	280	1	1	327	1	1	0	0	0	0.185	8.8	5.6	4.06	79	4.33	1.39	0.78	3.13	1	0	1	1	1	1	1	0	1	1
0	GG	281	0	3	386	0	0	1	0	0	0.189	10.6	5.8	4.75	53	3.76	0.63	1.31	2.31	0	1	0	1	1	0	1	0	0	1
0	GG	282	1	3	351	0	0	1	0	0	0.135	8.8	5.8	5.68	97	2.99	0.68	1.4	1.26	0	1	0	1	0	0	0	0	1	1
1	GG	283	0	1	396	0	0	1	0	0	0.173	7.9	7.82	4.12	69	3.67	1.81	1.27	2.09	0	0	0	1	0	0	1	0	0	1
1	GG	284	1	2	346	1	1	1	0	0	0.172	8.8	6	4.83	72	4.92	1.31	0.9	3.35	0	1	0	1	1	0	0	1	0	1
1	GG	286	0	2	199	0	0	0	1	0	0.2	7.2	7.2	6.21	56	4.42	0.58	1.8	2.41	1	1	0	1	0	1	0		1	1
1	GA	287	0	2	2949	0	0	1	1	0	0.198	10.1	8.9	7.2	41	3.16	1.86	1.03	1.62	0	0	1	1	0	1	1	0	1	1
1	GG	288	0	3	370	0	0	0	0	0	0.179	7.6	5.6	4.74	62	3.84	2.52	1.05	2.4	0	1	0	1	1	1	1	0	0	1
1	GA	289	0	3	359	0	0	0	1	0	0.174	8.6	7.43	10.12	52	3.19	1.1	1.17	1.85	1	1	0	1	0	0	1	0	0	1
1	GG	290	1	1	367	0	0	0	1	0	0.168	9.8	6.43	6.03	63	9.32	1.53	0,96	7.37	0	0	1	1	1	1	1	0	1	1
0	GG	291	1	2	366	1	1	1	0	0	0.175	7.9	5.49	4.72	62	3.79	1.49	0.69	2.52	0	1	0	1	0	0	0	0	1	1
0	GA	292	1	4	354	0	0	1	0	0	0.107	6.5	5.1	4.06	79	2.55	0.42	1.13	1.37	0	1	0	1	0	0	1	0	0	1
0	GG	293	0	1	276	0	0	0	0	0	0.211	10	6.25	5.24	52	3.97	2.31	0.95	2.47	0	1	0	1	1	1	0	1	0	1
1	GG	295	0	3	352	0	0	1	1	0	0.159	7.6	10.6	8.85	56	5.46	2.52	0.85	3.78	0	1	0	1	0	1	1	0	1	1
0	GG	297	1	3	44	0	0	0	0	0	0.389	7.8	5.8	3.96	68	3.54	0.62	3.54	2.23	1	0	1	1	0	1	0	0	1	1
0	GG	298	1	3	372	0	1	1	0	0	0.179	7.7	5.29	3.99	71	3.54	1.63	0.73	2.3	1	1	0	1	1	1	1	0	1	1
0	GG	299	1	3	41	0	0	0	0	0	0.13	7.4	5.83	4.19	66	4	0.61	0.93	2.43	0	1	0	1	0	0	0	0	0	1
0	GG	300	1	2	207	0	0	0	1	0	0.177	9.4	7.38	6.19	61	3.4	1.31	1.32	1.73	0	1	0	1	0	0	1	0	0	1
0	GG	301	0	3	247	0	0	0	0	0	0.149	7.6	6.13	6.04	81	3.29	2.12	1.16	1.54	0	0	1	1	0	1	0	1	1	1
0	GG	302	1	1	350	1	1	0	0	0	0.185	8.7	5.34	4.4	111	5.14	1.4	0.48	3.86	2	1	0	1	0	1	1	0	0	1
0	GA	304	1	1	21	0	0	0	0	0	0.215	8.8	6.05	7.11	54	4.76	6.18	0.66	2.86	0	1	0	1	0	1	1	0	1	1
1	GA	305	1	2	374	0	0	0	0	0	0.111	8.6	6.32	5.99	62	6.09	5.77	1.13	2.81	0	1	0	1	0	1	0	0	1	1
1	GA	306	0	3	395	0	0	0	1	0	0.156	8.1	10.3	4.99	109	3.48	1.11	0.78	2.1	1	1	0	1	1	0	1	0	1	1
1	GA	307	1	3	327	0	0	0	1	0	0.164	8.8	11.07	13.21	74	3.25	0.58	1.66	1.46	2	1	0	1	1	0	1	0	1	1
0	GG	308	1	1	1492	1	1	1	0	0	0.142	7.7	8.9	5.75	69	3.58	1.25	1	2.28	1	1	0	1	0	0	1	1	1	1
0	GA	309	1	1	355	0	1	1	0	0	0.195	8.8	7.32	4.66	78	3.05	1.2	0.92	1.78	0	0	1	1	0	0	1	0	1	1
0	GG	310	0	2	365	0	0	1	1	0	0.196	8.7	6.4	7.16	62	4.73	0.97	1.42	3.26	1	1	0	1	0	1	1	1	1	1
0	GG	311	0	4	401	0	0	1	1	1	0.176	7.1	7.03	5.4	73	6.65	2.18	1.2	4.92	0	1	0	1	1	1	1	0	1	1
0	GG	312	0	3	285	0	0	0	0	0	0.194	9.8	6.7	5.88	54	6.33	1.35	1.26	4.48	2	1	0	1	0	0	1	0	1	1
0	GG	313	0	3	399	0	0	1	0	0	0.206	7.5	6.23	4.77	49	4.28	0.85	1.36	2.69	1	1	0	1	0	0	1	0	0	1
0	GG	314	0	3	351	0	0	0	0	0	0.154	16.8	6.72	5.84	39	5.45	1.63	1.22	3.73	0	1	0	1	0	0	1	0	0	1
1	GG	315	1	1	399	1	1	1	0	0	0.227	6.8	16.2	3.75	75	3.39	1.25	0.91	1.87	0	1	0	1	1	0	1	0	0	1
0	GG	316	0	1	35	0	0	1	0	1	0.21	8	5.45	4.41	64	4.67	3.73	1.2	2.21	1	1	0	1	0	1	1	1	1	1
0	GG	317	1	2	385	1	1	0	0	0	0.169	10.1	16.5	4.99	62	4.23	1.14	1.48	2.56	1	1	0	1	0	0	1	0	0	1
0	GG	320	0	2	383	0	0	0	0	0	0.198	9.4	7.69	10.44	39	4.13	1.45	1.69	2.04	2	1	0	1	1	1	1	0	1	1
0	GG	321	1	2	374	0	0	0	0	0	0.169	7.7	5.85	4.79	60	3.4	0.76	1.29	1.98	2	1	0	1	0	0	1	0	1	1
0	GA	322	1	1	298	0	0	1	0	0	0.146	9.4	5.93	4.57	82	3.19	1.16	1	1.69	0	1	0	1	1	0	0	1	1	1
0	GG	323	1	3	338	0	0	0	0	0	0.204	7.9	6.54	5.86	62	4.34	1.21	1.2	2.57	2	1	0	1	0	1	0	1	1	1
0	GG	324	1	2	364	0	0	1	0	0	0.166	7.3	7.12	4.48	72	3.79	1.97	0.86	2.31	0	1	0	1	0	0	0	0	0	1
0	GG	325	1	1	379	1	1	0	0	0	0.164	10.4	6.3	5.41	64	3.82	1.32	0.8	2.4	2	0	1	1	0	1	1	1	0	1
1	GG	326	0	3	369	0	0	1	1	0	0.215	11.5	9.4	10.56	55	4.98	2.98	0.86	1.24	2	1	0	1	1	1	1	0	0	1
0	GG	327	1	2	328	0	0	0	0	0	0.178	8.6	6.06	4.3	87	5.03	1.75	1	3.29	1	1	0	1	1	1	1	0	0	1
1	GG	328	1	3	265	0	0	0	1	0	0.137	8.9	6.9	3.12	84	2.46	0.9	1.2	0.92	0	0	1	1	0	1	0	0	0	1
0	GA	329	1	3	7	0	0	1	0	0	0.165	8.1	16.9	4.54	74	3.88	0.64	1.43	2.05	0	1	0	1	1	1	1	0	1	1
0	GG	330	1	2	378	1	1	0	1	0	0.222	7.3	7.97	9.74	61	4.82	1.76	0.83	3.6	0	0	1	1	0	1	1	0	0	1
0	GG	331	1	3	31	0	0	0	1	0	0.208	10.5	11.6	21.56	198	2.32	0.96	1.46	1.33	0	0	1	1	1	0	1	0	1	1
0	GG	332	1	1	407	0	0	0	0	0	0.212	10.7	8.23	5.21	81	5.85	1.63	0.95	3.76	0	1	0	1	0	1	1	0	0	1
0	GA	333	1	4	46	0	0	1	0	0	0.133	7.9	6.23	3.79	87	5.99	2.41	0.78	4.21	0	1	0	1	0	0	1	0	0	1
0	GA	335	1	1	406	1	0	1	0	0	0.138	9.1	6.4	6.18	79	2.99	1.15	1.09	1.53	0	1	0	1	0	0	1	0	0	1
1	GG	336	0	3	163	0	0	1	1	0	0.176	9.1	7.32	5.52	56	5.04	1.91	1.2	3.4	1	1	0	1	1	1	0	0	1	1
0	GA	337	1	1	387	1	0	0	0	0	0.134	9.9	5.76	3.84	72	4.94	1.55	1.5	3	0	1	0	1	0	1	0	0	0	1
0	GG	338	0	2	35	0	0	0	0	0	0.177	13.7	5.5	4.93	51	3.14	0.96	1.46	1.33	0	1	0	1	1	0	1	1	0	1
1	GG	339	1	2	461	1	1	0	0	0	0.225	8.4	10.09	4.22	97	4.53	1.79	0.8	3.03	1	1	0	1	0	0	0	0	1	1
1	GG	340	1	3	364	1	0	0	0	0	0.182	7.8	7.82	4.85	57	3.33	0.92	1.14	1.97	2	1	0	1	1	1	1	1	0	1
0	GG	343	1	3	453	1	1	0	0	0	0.21	8.1	7.07	6.86	67	5.85	2.01	0.95	4.14	0	1	0	1	0	0	1	0	1	1
0	GA	345	1	2	381	0	0	0	0	0	0.202	8.5	7.62	7.17	54	2.8	1.98	0.59	1.62	0	1	0	1	0	1	0	0	1	1
1	GG	346	0	3	369	0	0	1	1	0	0.194	7.6	7.25	8.37	50	4	1.63	1.11	2.47	0	1	0	1	0	1	1	0	1	1
1	GG	347	0	1	283	0	0	1	0	0	0.248	7.8	5.28	4.34	65	3.42	0.99	0.91	208	2	1	0	1	1	0	1	1	0	1
0	GG	348	1	2	42	1	0	0	0	0	0.093	7	5.6	4.28	75	3.76	1.59	1.18	2.15	0	0	1	1	0	1	0	0	1	1
0	GG	349	1	3	136	0	0	1	1	0	0.145	9.4	9.11	5.73	58	4.07	1.08	0.88	2.58	1	1	0	1	1	1	1	1	1	1
1	GA	350	1	2	372	1	1	0	0	0	0.175	8.2	5.7	4.85	50	5.01	1.41	0.64	3.83	1	1	0	1	1	1	1		1	1
0	GG	351	1	3	255	0	0	1	0	0	0.147	12.4	5.7	4.98	70	3.76	1.65	1.18	1.87	2	1	0	1	1	0	1	0	0	1
0	GG	352	1	1	343	0	0	1	1	0	0.2	9.1	6.48	5.69	63	2.41	1.18	0.65	1.31	0	1	0	1	1	0	1	0	1	1
0	GA	353	0	3	448	0	0	1	0	0	0.298	8.5	4.23	2.54	47	2.72	1.98	0.88	1.62	1	1	0	1	0	1	1	0	1	1
0	GG	354	1	3	385	0	0	0	0	0	0.174	8	6.54	4.23	94	3.72	0.65	0.95	2.3	0	1	0	1	0	0	0	0	1	1
1	GG	355	0	2	371	0	0	1	0	0	0.193	8	8.2	5	52	3.84	1.66	1.05	2.4	0	1	0	1	0	1	1	0	1	1
0	GG	356	1	1	385	0	0	1	0	0	0.198	7.4	7.12	5.49	98	3.78	1.4	0.93	2.09	0	0	1	1	1	0	1	0	0	1
1	GA	357	1	3	425	1	1	0	0	0	0.064	11.5	6.43	4.51	86	2.46	0.77	1.34	0.93	2	1	0	1	1	1	1	0	0	1
0	GG	359	1	1	374	1	1	0	0	0	0.143	9	5.1	4.09	73	3.54	1.07	1.24	1.97	0	1	0	1	0	1	1	0	0	1
0	GA	360	1	2	316	1	0	0	0	0	0.179	8.2	5.7	5.55	80	3.58	1.13	1.24	2.01	0	0	0	1	0	1	1	0	0	1
0	GG	361	0	3	350	0	0	1	0	0	0.192	11.2	7.32	4.23	83	3.14	0.96	1.46	1.33	0	1	0	1	0	0	1	0	0	1
0	AA	362	0	3	367	0	0	1	1	1	0.159	9.1	5.54	6.53	51	3.14	3.36	0.74	1.66	0	1	0	1	1	0	1	0	1	1
1	GG	363	0	3	392	0	0	1	0	0	0.118	14.1	15.03	4.93	68	3.14	1.21	1.2	1.59	0	1	0	1	0	1	1	0	0	1
0	GG	364	0	3	385	0	0	1	1	0	0.213	12.1	9.16	13.84	56	3.58	0.68	1.14	2.29	0	1	0	1	1	1	1	0	1	1
0	GG	365	1	3	382	1	0	0	0	0	0.128	12.4	6.3	5.62	53.1	3.6	0.83	1.36	1.99	0	1	0	1	0	1	0	1	0	1
1	GG	366	1	3	384	0	0	0	1	0	0.211	9	8.4	6.93	66	2.93	1.14	1.08	1.58	1	1	0	1	0	0	1	0	1	1
1	GG	367	1	3	200	1	1	1	0	0	0.17	7.6	5.4	6.54	54	3.39	1.62	0.89	1.95	2	1	0	1	1	1	0	1	0	1
1	GG	368	0	5	386	0	0	1	0	0	0.168	7.5	6.2	4.23	66	2.21	1.04	0.87	1.21	2	1	0	1	1	1	1	0	1	1
1	GG	371	0	3	378	0	0	0	0	0	0.241	8	6.24	4.25	53	3.16	1.42	1.3	1.68	1	0	1	1	0	0	0	0	0	1
0	GA	372	1	4	402	1	1	0	0	0	0.18	6.8	5.2	6.35	59	3.2	0.8	1.43	1.71	2	1	0	1	0	1	0	0	0	1
0	GG	373	0	5	341	0	0	1	0	0	0.264	8.3	6.42	4.44	67	3.36	1.91	1.33	1.5	2	1	0	1	0	1	0	0	1	1
0	GG	376	1	5	374	0	0	0	0	0	0.156	4.2	6.23	4.37	62	3.97	0.75	1.52	1.88	1	1	0	1	0	1	1	1	0	1
0	GG	377	0	3	298	0	0	1	0	0	0.166	7.9	6.79	6.52	53	5.25	2.58	1.23	3.06	0	1	0	1	0	0	0	0	0	1
0	GA	378	1	2	441	0	0	0	0	0	0.167	8.2	7.23	3.24	45	3.26	2.1	0.73	1.68	1	0	1	1	0	1	1	0	1	1
0	GG	379	0	4	371	0	0	1	0	0	0.184	7.7	6.27	4.81	41	3.72	1.21	0.95	2.3	1	1	0	1	1	0	0	1	1	1
1	GG	380	1	3	268	0	0	0	1	0	0.156	8.8	7.8	5.83	68	3.39	1.34	0.89	1.95	0	1	0	1	0	1	1	0	1	1
0	GG	382	1	3	135	0	0	1	0	0	0.166	7.7	5.58	3.71	83	3.16	0.34	1.46	1.52	1	1	0	1	1	1	1	0	1	1
0	GG	383	1	1	238	1	1	0	0	0	0.208	8.1	5.79	4.19	60	6.32	1.24	0.96	4.64	1	0	1	1	1	1	1	0	0	1
0	GG	384	1	4	178	0	0	0	0	1	0.167	8.3	6.6	4.83	91	4.93	7.69	0.62	2.02	2	0	1	1	1	0	0	0	1	1
0	GG	385	1	3	378	0	0	0	0	0	0.226	8.8	7.32	5.32	61	3.56	2.58	1.15	1.91	0	1	0	1	0	0	0	0	0	1
0	GG	386	0	3	193	0	0	0	0	0	0.43	8.4	5.3	4.66	59	3.98	1.94	1.04	1.58	0	0	1	1	0	0	0	0	1	1
0	GG	387	0	3	364	0	0	0	0	0	0.199	10.8	6.45	4.12	54	4.35	1.08	1.04	3.01	0	0	1	1	0	1	0	0	0	1
0	GG	388	1	2	427	1	0	0	0	0	0.19	9.4	5.7	4.78	79	5.59	1.08	0.62	4.05	2	1	0	1	0	0	1	0	0	1
1	GG	389	1	3	343	0	0	0	0	0	0.134	9	7.82	4.1	60	3.06	0.66	1.45	1.51	0	1	0	1	0	1	1	0	0	1
1	GG	390	1	1	79	1	1	0	0	0	0.153	8.1	5.43	4.83	66	2.46	0.56	0.89	1.51	0	0	1	1	0	1	0	1	0	1
0	GG	391	0	3	371	0	0	0	0	0	0.06	8.1	5.1	5.1	50	2.65	0.51	1.25	1.15	1	1	0	1	0	1	1	0	1	1
0	GG	392	1	2	318	0	1	0	0	0	0.155	8.2	6.23	4.23	63	2.54	7.69	0.62	1.65	1	1	0	1	0	0	1	0	1	1
0	GG	393	0	2	370	0	0	0	0	0	0.146	8.9	7.43	3.63	44	1.98	1.1	0.88	0.73	0	0	1	1	0	1	1	1	0	1
0	GG	394	0	2	371	0	0	0	0	0	0.172	8.6	6.15	3.95	51	5.07	5.24	0.71	2.84	1	0	1	1	0	1	1	1	0	1
0	AA	395	1	2	348	1	0	0	0	0	0,154	7.2	5.5	4.41	56	4.53	1.4	0.95	3.26	1	1	0	1	1	1	0	0	0	1
1	GG	396	1	3	363	1	1	1	0	0	0.265	8.1	6.12	4.46	65	3.43	0.67	1.2	2.01	2	1	0	0	1	1	1	0	1	1
1	GG	397	0	3	3	0	0	0	0	0	0.269	8.8	7.61	6.95	74	3.4	1.83	0.87	2.04	2	1	0	1	0	1	1	0	0	1
0	GA	398	0	4	12	0	0	0	0	0	0.214	8.8	5.9	4.07	43	6.54	1.87	1.34	4.43	1	0	1	1	0	1	0	0	0	1
0	GG	399	1	2	47	0	0	1	0	0	0.215	7.7	7.36	2.22	61	3.98	2.62	0.94	2.4	0	0	1	1	1	1	1	0	0	1
0	GG	400	0	3	294	0	0	1	0	0	0.183	8.8	6.77	5.23	72	3.22	1.88	0.96	1.73	1	1	0	1	0	1	1	1	0	1
0	GG	401	0	3	365	0	0	0	0	0	0.205	11	5.56	7.13	52	3.45	0.48	1.65	1.75	0	1	0	1	0	1	0	0	1	1
0	GG	402	1	1	348	1	1	0	0	0	0.134	8.5	5.82	5.3	63	2.65	1.18	1.67	1.79	1	1	0	1	0	1	0	0	1	1
0	GG	403	1	1	70	1	1	0	1	0	0.23	8	10.17	11.01	75	3.53	1.71	1.05	1.9	1	0	1	1	0	0	1	0	1	1
0	GA	404	1	4	371	0	0	1	0	0	0.182	11.4	6.33	4.3	76	2.18	0.86	0.85	1.22	1	0	1	1	0	0	0	0	0	1
0	GG	405	1	3	385	0	1	1	0	0	0.129	7.9	5.53	4.84	71	3.65	1.31	0.9	2.05	0	0	1	1	1	1	0	0	0	1
0	GG	407	1	3	383	0	0	0	0	0	0.185	12.2	5.3	4.94	70	3.64	1.18	1.67	1.79	0	1	0	1	0	1	0	0	0	1
0	GG	408	0	1	385	0	0	0	0	1	0.19	7.1	5.8	4.03	41	5.33	1.28	0.98	3.88	1	1	0	1	0	0	1	0	1	1
1	GG	409	1	3	126	0	0	1	0	0	0.175	7.9	5.9	5.35	78	0.65	0.76	0.76	1.72	2	1	0	1	1	0	1	0	1	1
0	GG	410	1	3	144	1	1	0	0	0	0.181	9.1	6.9	4.04	59	2.22	0.72	0.63	1.17	0	1	0	1	0	0	1	1	0	1
0	GA	411	1	1	60	1	1	0	1	0	0.204	8.8	12.5	14.54	34	3.43	0.89	1.2	2.02	1	1	0	1	1	1	1	0	1	1
0	GG	412	1	3	395	0	0	0	1	0	0.112	8.2	9.4	3.94	83	3.8	2.34	0.71	2.26	1	1	0	1	0	0	0	0	1	1
0	GG	413	1	3	193	1	0	0	0	0	0.139	8.3	8.12	5,43	68	4.23	2.03	0.64	2.22	1	1	0	1	1	0	0	0	0	1
1	GA	414	1	4	283	0	0	1	0	0	0.115	6.4	5.99	4.47	68	5.41	1.76	1.15	3.62	0	1	0	1	0	1	1	1	1	1
1	GG	415	1	3	385	0	1	1	0	0	0.154	9.8	5.76	3.69	131	2.5	1.46	0.87	1.86	2	1	0	1	0	0	1	1	0	1
1	GG	416	1	2	367	1	1	1	0	0	0.174	8.6	8.34	6.45	73	5.32	3.2	0.87	3.73	2	1	0	1	0	0	0	0	1	1
0	GG	417	0	3	31	0	0	0	0	0	0.17	9	5.54	4.6	65	2.92	2.03	0.64	1.41	1	1	0	1	0	0	1	0	0	1
0	GA	418	0	2	364	0	0	1	0	0	0.272	9.9	6.62	3.56	66	4.51	2.52	1.06	2.74	2	1	0	1	0	0	1	0	1	1
0	GA	419	1	2	274	1	1	0	0	0	0.166	8.6	5.3	4.39	80	4.7	1.36	1.13	2.93	0	1	0	1	1	0	0	0	1	1
1	GG	420	1	1	256	0	0	0	0	0	0.186	7.7	6	4.74	65	3.7	2.12	0.87	2.31	0	1	0	1	0	1	1	1	1	1
0	GG	421	0	3	375	0	0	1	0	0	0.196	10.6	6.75	4.5	45	3.95	2.08	1.05	2.23	1	1	0	1	1	1	0	0	1	1
1	GG	422	0	3	353	0	0	1	0	0	0.151	9.2	6.32	5.63	68	3.77	1.82	0.69	2.36	0	1	0	1	0	1	1	0	1	1
1	GG	423	1	2	144	0	0	0	1	0	0.159	7.6	6.6	5.42	71	3.1	1.84	0.81	1.76	0	0	1	1	0	1	1	0	1	1
0	GA	424	1	4	388	0	0	1	0	0	0.2	8.9	6.55	3.99	63	4.58	2.31	1.45	2.58	1	0	1	1	0	1	1	1	0	1
0	GG	426	1	1	343	1	1	1	0	0	0.22	9.5	6.74	4.54	89	4.62	2.63	0.9	3.03	1	1	0	1	1	1	1	1	1	1
0	GA	428	1	3	329	0	0	1	0	0	0.17	6.6	6.24	9.02	53	4.69	1.61	1.08	3.51	1	1	0	1	1	1	1	1	1	1
0	GA	429	1	2	143	1	0	0	0	0	0.458	7.4	5.92	3.95	77	3.17	1.99	0.68	1.74	2	1	0	1	1	0	1		0	1
1	GA	430	0	4	376	0	0	1	1	0	0.159	9.4	7.43	4.76	87	4.05	1.78	1.34	2.2	2	1	0	1	1	1	0	0	1	1
0	GG	432	0	1	373	0	0	0	0	0	0.306	7.5	7.34	4.84	43	5.17	3.23	1.38	3.14	0	0	1	1	1	1	1	0	0	1
1	GG	434	1	3	352	0	0	0	0	0	0.192	9.8	5.25	4.59	74	4.16	1.3	1.05	2.58	0	1	0	1	1	1	1	0	0	1
1	GA	435	1	1	294	0	0	0	0	0	0.181	8.31	5.76	3.43	78	3.12	2.35	0.81	1.73	1	1	0	1	1	1	1	1	0	1
0	GG	436	1	4	385	1	0	0	0	0	0.162	8.6	6.17	5.12	94	3.54	1.31	0.9	2.05	0	1	0	0	0	0	0	1	1	1
0	GG	438	1	1	357	0	0	1	0	0	0.151	9.1	5.8	4.2	79	3.42	1.6	0.77	2.14	1	1	0	1	1	0	1	0	0	1
0	GG	439	1	1	383	1	0	1	0	0	0.215	8.4	5.5	4.41	71	3.3	1.07	0.72	2.17	0	1	0	1	0	0	1	1	0	1
1	GG	440	1	5	352	0	0	1	1	0	0.25	2.1	6.3	4.81	80	2.51	1.1	0.52	1.64	0	1	0	1	1	1	1	0	0	1
1	GA	441	0	2	364	0	0	0	0	0	0.245	15.9	6.43	3.98	66	6.27	2.39	0.94	4.49	0	1	0	1	0	1	0	0	1	1
0	GG	442	0	2	373	0	0	1	0	0	0.17	8.6	5.9	5.34	40	4	2.76	0.75	2.28	1	1	0	1	1	1	1	0	0	1
1	GG	443	1	3	348	1	0	1	0	0	0.141	8.6	5.4	4.84	88	3.93	1.66	0.71	2.71	1	1	0	1	0	0	0	0	0	1
1	GG	444	1	3	362	0	0	0	0	0	0.228	7.6	6	4.67	17	2.55	0.83	0.84	1.37	1	1	0	1	0	0	1	0	0	1
0	GG	445	1	3	360	0	0	1	0	0	0.197	9	6.43	5.32	81	2.97	1.39	0.72	1.8	0	1	0	1	0	0	1	1	0	1
0	GA	446	1	3	372	0	0	0	0	0	0.201	9.2	5.83	4.15	64	2.58	0.73	1.29	0.94	1	1	0	1	1	1	1	0	1	1
0	GA	447	1	3	243	0	0	1	0	0	0.193	6.9	7.22	5.19	76	3	1.36	1.01	1.53	1	0	1	1	0	0	1	1	0	1
0	GG	449	0	4	214	0	0	1	0	0	0.184	7.4	5.99	4.89	288	4.65	2.74	1.38	2.47	1	1	0	1	1	0	1	1	1	1
0	GG	450	1	3	350	0	0	0	0	0	0.129	7.4	6.7	5.21	70.1	3.86	1.04	1.99	1.69	0	1	0	1	0	1	1	0	0	1
0	GG	451	0	2	389	0	0	1	1	0	0.358	6.9	4.23	6.06	92	3.82	2.81	0.72	2.43	1	0	1	1	0	0	0	0	0	1
1	GA	452	1	4	182	0	0	0	0	0	0.212	7.9	3.7	4.25	54	2.82	1.64	0.62	1.74	2	1	0	1	0	1	1	0	0	1
0	GG	453	1	2	293	1	1	0	0	0	0.128	7.9	6.43	4.22	321	2.79	1.06	1.03	1.37	0	1	0	1	0	0	0	0	0	1
1	AA	455	1	3	384	0	0	1	0	0	0.135	9.1	5.9	4.73	66.3	3.7	1.38	1.81	1.44	1	0	1	1	0	0	0	0	0	1
1	GG	458	1	3	13	0	0	0	0	0	0.178	7.9	5.3	4.55	86	4.59	1.19	0.99	3.19	0	1	0	1	1	1	1	1	1	1
0	GG	459	1	4	359	1	0	0	0	0	0.113	9	8	7.98	58	2.23	0.69	0.71	1.26	2	0	1	1	0	0	1	0	1	1
0	GG	460	1	3	124	0	0	1	1	0	0.192	10.2	8.3	7.42	56	2.57	1.16	0.71	1.34	0	1	0	1	0	1	1	0	1	1
0	GG	461	1	2	370	0	0	0	1	0	0.143	7.6	7	7.77	78	4.54	1.24	1.21	2.76	1	1	0	1	1	1	1	0	1	1
1	GG	463	1	3	313	0	0	0	0	0	0.177	7.7	5.2	3.76	59	4.35	1.55	1.45	2.57	0	1	0	1	0	1	1	0	0	1
0	GG	464	1	1	345	0	0	0	1	0	0.167	9.9	10.5	4.32	74	4.07	1.41	1.31	2.65	0	1	0	1	0	1	0	0	0	1
0	GG	465	1	2	5	1	0	0	0	0	0.135	7.1	6.34	6.93	65	2.18	2.14	0.69	0.85	1	1	0	1	1	0	1	0	1	1
0	GG	466	1	2	367	0	0	1	0	0	0.2	8.9	7.32	4.26	95	3.88	1.84	1.36	1.93	1	1	0	1	0	0	0	1	0	1
0	GG	468	1	2	1123	0	0	1	0	0	0.143	7.7	3.59	4.93	84	2.42	2.13	0.93	0.97	0	0	1	0	0	1	0	0	1	1
0	GG	469	1	2	371	1	0	0	1	1	0.128	7.4	6.8	5.68	51	2.97	6.24	0.57	0.76	0	1	0	1	0	0	1	0	1	1
0	GG	470	1	2	361	1	1	1	0	0	0.129	9.9	6.43	5.77	66	3.5	1.69	1.2	1.81	2	1	0	1	0	0	1	0	0	1
1	GG	471	0	5	375	0	0	0	0	0	0.159	7.7	7.3	8.43	88	5.11	5.8	0.94	2.54	1	0	0	1	1	0	0	0	0	1
0	GA	473	1	3	70	1	0	0	0	0	0.159	7.7	6.43	4.26	72	3.85	0.77	1.17	2.43	0	1	0	1	0	1	0	0	1	1
0	GA	474	1	1	275	0	0	0	0	0	0.234	9.2	5.43	7.24	82	4.07	1.11	0.72	2.91	1	1	0	1	0	1	1	0	1	1
0	GG	475	1	3	72	1	0	0	0	0	0.136	8.6	5.51	4.26	55	3.73	2.35	0.74	2.2	1	0	1	1	1	1	1	0	0	1
0	GG	477	0	3	364	0	0	0	1	0	0.394	7.5	7.23	16.6	65	3.35	1.37	0.92	2.04	0	0	1	1	0	0	1	0	1	1
1	GG	478	0	3	358	0	0	1	0	0	0.209	8.7	5.7	4.81	61	5.41	1.23	1.1	3.52	2	1	0	1	1	1	1	0	1	1
0	GG	479	1	3	349	0	0	1	0	0	0.155	8.5	6.27	5.04	73	2.71	1.04	0.8	1.5	1	0	1	1	1	1	1	0	0	1
0	GG	481	1	3	351	0	0	0	0	0	0.193	8.8	5.5	3.7	68	3.91	0.73	1.18	2.44	0	1	0	1	1	0	1	0	1	1
1	GG	484	1	2	185	0	0	0	0	0	0.236	8.8	7.43	5.82	84	4.25	1.45	0.96	2.55	2	0	1	1	0	1	1	0	1	1
0	GG	485	1	1	107	1	1	0	1	0	0.176	9.8	7.9	4.89	63	4.81	2.54	0.68	3.6	1	0	1	1	0	1	1	0	0	1
1	GG	486	0	1	504	0	0	0	0	0	0.173	7.6	7.12	9.1	47	3.98	2.45	1.03	2.33	1	0	1	1	0	1	1	0	1	1
0	GG	487	1	1	364	1	1	0	0	0	0.196	8.1	6.43	5.53	65	4.91	3.01	1.08	2.8	0	1	0	1	1	1	1	0	1	1
0	GG	489	1	3	181	1	1	1	0	0	0.134	8.9	5.4	5.03	80	2.13	0.88	0.86	1	0	1	0	1	0	1	1	0	1	1
1	GG	490	0	3	365	0	0	1	0	0	0.15	8.7	6.23	4.54	67	2.32	1.45	0.96	2.55	2	1	0	1	0	0	1	0	1	1
1	GA	491	1	2	91	1	0	0	0	0	0.158	9.4	7.3	7.04	63	3.34	1.18	1.03	2.19	0	1	0	1	0	0	1	0	0	1
1	GG	492	0	3	1294	0	0	1	0	0	0.168	8.6	5.7	4.74	63	3.87	1.33	1.14	2.16	0	1	0	1	0	1	1	1	1	1
1	GA	493	1	1	213	0	0	0	0	0	0.258	9.7	5.6	4.7	58	3.77	2.3	1.12	2.07	0	1	0	1	0	0	1	0	1	1
1	GG	494	1	3	212	1	0	1	0	0	0.238	7.5	6.1	4.84	76	4	1.79	0.91	2.55	2	1	0	1	1	1	1	0	1	1
0	GG	495	0	2	42	0	0	1	1	0	0.246	7.7	10.7	4.13	44	3.76	1.58	1.12	2.31	1	1	0	1	1	0	1	0	1	1
0	GG	497	0	3	144	0	0	1	1	0	0.205	13.7	8.5	9.16	84	2.69	0.91	1.27	1.2	2	1	0	1	0	1	1	1	0	1
0	GG	498	0	2	336	0	0	1	1	0	0.291	8.4	7.93	8.45	58	3.33	1.04	1.21	1.94	2	1	0	1		1	1	1	1	1
0	GG	499	1	1	329	1	1	0	0	0	0.161	8.4	6.22	5.01	67	4.97	2.86	0.05	3.34	1	1	0	1	0	1	1	0	1	1
0	GG	500	0	3	363	0	0	0	0	0	0.153	6.2	7.23	6.23	74	4.22	2.21	1.24	2.68	1	1	0	1	0	0	1	0	0	1
0	GG	501	1	3	193	1	1	1	0	0	0.118	7.1	6.32	4.86	55	2.34	0.55	0.98	1.26	1	0	1	1	0	0	0	0	0	1
0	GG	502	1	3	357	1	0	1	0	0	0.181	7.1	7.23	4.06	53.8	4.1	1.26	1.41	2.25	2	0	1	1	1	1	1	0	1	1
1	GG	503	0	2	272	0	0	0	0	0	0.151	7.4	5.5	5.16	49	3.58	1.26	1.27	2.02	1	1	0	1	0	1	1	1	1	1
1	GG	510	1	1	551	0	0	0	1	0	0.17	9	5.6	5.23	71	3.66	1.76	0.88	2.56	2	1	0	1	0	1	1	0	1	1
1	GG	512	1	2	358	0	0	1	0	0	0.14	8	5.9	5.53	85	7.04	3.39	1.46	4.2	2	1	0	1	1	1	0	1	0	1
1	GG	528	1	2	424	1	1	1	0	0	0.213	8	5.5	4.95	76	3.76	1.9	0.82	2.53	2	1	0	1	0	1	1	1	0	1
1	GA	534	0	3	344	0	0	1	1	0	0.175	7.2	8.4	9.16	44.9	3.83	1.57	0.96	2.5	2	1	1	1	1	0	1	0	1	1
1	GG	537	1	2	343	0	0	1	1	0	0.091	7.5	5.9	7.39	64	2.97	1.61	0.7	1.72	0	1	1	1	0	0	0	1	0	1
1	AA	558	1	2	353	1	0	0	0	0	0.212	7.1	5.8	4.71	65	6.45	1.79	0.87	5.1	2	1	0	1	0	0	0	0	1	1
1	GA	564	1	2	375	1	1	0	0	0	0.143	8.9	7.2	9.8	72	4.64	1.32	1.31	3.26	0	1	0	0	0	1	1	0	1	1
1	GG	568	1	2	396	0	1	1	1	0	0.16	9	7.6	7.8	104	2.76	1.58	1.04	1.29	0	1	0	1	0	1	1	1	1	1
1	GG	593	0	2	235	0	0	1	0	0	0.19	7	6.6	4.34	51	4.89	2	1.42	3.03	1	1	1	1	0	0	1	0	0	1
1	GG	602	0	3	378	0	0	0	0	0	0.12	8	5.6	5.69	78	4.14	1.27	1.92	2.06	1	1	0	1	0	0	1	0	0	1
1	GG	607	0	4	406	0	0	0	1	0	0.22	8	6.2	4.83	58	3.47	1.43	1.09	2.02	2	0	1	1	1	1	1	0	1	1
1	GG	620	1	1	371	1	1	0	0	0	0.17	9	4.4	4.14	84	2.58	0.81	1.21	1.25	2	0	1	1	1	1	1	0	1	1
1	GG	621	1	4	493	0	0	1	0	0	0.089	8.9	6.4	4.17	90.8	2.39	1.05	0.81	1.3	0	1	0	1	0	1	1	1	0	1
1	GG	653	0	3	376	0	0	0	1	0	0.285	9.8	10.5	11.03	36	3.72	1.08	0.89	2.63	1	1	0	1	0	1	0	0	1	1
1	GA	655	1	3	378	0	0	0	0	0	0.184	9	5.3	5.14	86	3.6	1.15	1	2.34	1	1	1	1	0	1	1	0	0	1
1	GG	657	1	3	359	0	0	1	0	0	0.152	9.8	5.4	4.79	81	4.08	0.61	1.5	2.42	2	1	1	1	1	1	1	0	0	1
1	GA	662	0	5	404	0	0	0	0	0	0.269	9.5	5.8	4.53	75.8	5.53	1.61	1.2	3.95	2	1	0	1	1	1	1	0	0	1
1	GA	666	1	2	259	1	0	1	0	0	0.131	14.4	5.4	4.49	76.1	3.24	1.18	1.23	1.76	0	1	1	1	1	0	1	0	1	1
1	GA	668	1	2	205	0	0	0	0	0	0.118	9	5.5	5.58	84	2.45	1.65	0.76	1.55	2	1	0	1	1	0	1	0	0	1
1	GG	705	0	4	368	0	0	0	0	0	0.357	7.5	6.3	4.25	63	3.78	1.59	1.06	2.2	2	1	0	1	0	1	1	0	1	1
1	GG	717	0	3	374	0	0	0	0	0	0.203	8.4	5.5	4.96	51	3.58	0.97	1.13	2.18	2	1	0	1	0	0	1	0	1	1
1	GG	723	0	5	397	0	0	0	0	0	0.15	8.3	5.6	5.13	87	2.87	1.42	0.85	1.61	2	1	0	1	0	1	0	0	0	1
1	GG	728	1	5	23	0	1	1	0	0	0.151	8.7	5.9	4.33	71	5.27	1.37	0.96	3.81	2	1	0	1	1	0	1	1	1	1
1	GG	732	0	3	22	0	0	1	0	0	0.153	9.4	5.5	4.49	56	5.94	1.38	1.07	4.12	1	1	0	1	0	0	1	0	1	1
1	GG	733	0	1	527	0	0	1	0	0	0.18	9.1	5.47	3.94	62	3.67	2.48	1.15	2.08	0	1	1	1	0	1	0	1	1	1
1	GG	740	1	2	352	0	0	1	1	0	0.181	8.9	6.7	7.1	92	2.94	1.69	0.74	1.63	0	0	1	1	0	1	1	0	1	1
1	GG	754	1	4	358	1	0	0	0	0	0.202	8.6	5.6	3.84	93	3.13	1.26	1.11	1.85	2	1	0	1	0	1	1	0	0	1
1	GG	763	0	4	368	0	0	0	0	0	0.198	8.8	6.5	4.14	46	4.58	1.45	1.54	2.51	2	0	1	1	0	1	1	0	0	1
1	GA	778	0	2	366	0	0	1	0	0	0.15	12	5.6	5.35	46	2.95	2.43	0.82	1.55	2	1	0	1	0	0	0	1	0	1
1	GA	780	1	4	357	0	0	1	0	0	0.155	8.4	6.4	4.61	81.1	3.54	2.12	1.12	2.54	2	1	0	1	1	0	1	0	1	1
1	GG	782	0	3	161	0	0	1	1	0	0.162	8	6	5.51	47.5	3.79	0.79	1.54	1.96	2	1	0	1	0	1	0	0	1	1
1	GA	787	1	2	403	1	0	0	0	0	0.17	8	6.5	6.56	87	4.74	1.59	0.98	3.32	0	1	0	1	1	1	1	0	1	1
1	GG	811	1	2	390	0	0	1	0	0	0.204	8.5	5.9	4.67	63	4.24	0.95	1.25	2.75	2	1	0	1	1	0	1	1	1	1
1	GA	821	0	3	98	0	0	1	0	0	0.32	10	5.5	5.83	128	3.39	1.75	0.84	2.15	2	1	0	1	1	1	1	1	1	1
1	GG	835	0	3	238	0	0	1	0	0	0.212	9	5.4	5.44	84	4.88	2.36	1.27	2.76	2	1	1	1	0	0	1	1	0	1
1	GG	837	1	3	392	0	0	1	0	0	0.154	8.5	6.4	5	68	3.9	0.89	1.63	2.14	0	1	0	1	0	0	0	1	1	1
1	GG	845	0	2	392	0	0	0	0	0	0.23	7	5.6	4.22	53	4.23	2.33	1.12	2.79	1	1	1	1	0	0	0	0	0	1
1	GA	851	1	2	373	0	0	0	0	0	0.189	8.6	5.5	4.41	82	3.79	1.13	0.85	2.59	2	1	1	1	0	1	1	0	1	1
1	GA	852	1	3	388	0	0	1	0	0	0.21	9	6.8	5.41	104	5.33	3.37	0.94	3.77	1	1	0	1	1	1	1	0	0	1
1	GA	855	0	4	326	0	0	0	0	0	0.145	8.7	5.7	4.18	48.4	4.22	1.17	1.34	2.46	1	1	0	1	1	1	1	0	0	1
1	GG	864	1	2	391	1	1	0	0	0	0.18	9	8.7	4.15	86	4.27	2.7	1.03	2.87	1	1	0	1	1	1	0	1	0	1
1	GG	865	1	3	391	0	0	0	1	0	0.164	8.8	11.07	13.21	74	3.25	0.58	1.68	1.46	2	1	0	1	1	0	1	0	1	1
1	GA	867	1	3	275	0	0	1	0	0	0.115	8.8	6	5.17	68	2.85	2.33	0.8	1.56	1	0	1	1	0	1	1	1	0	1
1	GG	869	1	2	287	1	0	1	0	0	0.214	8	6.5	8.12	83.2	2.76	1.82	1.65	1.65	2	1	1	1	1	0	1	1	1	1
1	GG	887	0	3	105	0	0	1	1	0	0.171	8.7	6.1	6.98	1.33	2.55	1.35	1.65	2.54	2	1	0	1	1	0	1	1	1	1
1	GG	894	0	3	390	0	0	1	0	0	0.18	9	6.5	5.66	47	4.21	1.52	1.01	2.89	2	1	0	1	1	1	1	0	0	1
1	GA	902	0	1	406	0	0	0	0	0	0.248	7.8	6.9	6.2	56	4.34	4.16	1	2.52	2	0	1	1	0	0	1	0	0	1
1	GA	907	1	1	384	0	0	0	1	0	0.242	7.6	10.81	11.29	61	3.4	1.52	0.78	2.4	2	1	0	1	0	0	1	0	1	1
1	GG	912	1	3	115	0	0	0	0	0	0.123	9.8	5.9	5.51	82.5	4.47	1.06	1.89	2.43	2	1	0	1	0	1	0	0	1	1
1	GA	917	0	2	378	0	0	1	1	0	0.144	12.3	8.6	9.25	50	3.36	1.46	1.45	1.72	1	1	1	1	0	0	0	0	1	1
